# Supplementary material for: Unusual Spin Exchanges Mediated by the Molecular Anion P2S64−: Theoretical Analyses of the Magnetic Ground States, Magnetic Anisotropy and Spin Exchanges of MPS3 (M = Mn, Fe, Co, Ni)
Source: Molecules. 2021 Mar 5;26(5):1410. doi: 10.3390/molecules26051410 (PMC7961718; doi:10.3390/molecules26051410)
Supplement: Supplementary file 1 [file molecules-26-01410-s001.zip]

Archive with 6 entries (5 files):
- Supplementary/
- Supplementary/CoPS3_optimized.cif
- Supplementary/FePS3_optimized.cif
- Supplementary/MnPS3_optimized.cif
- Supplementary/molecules-1107020 suppmentary.pdf
- Supplementary/NiPS3_optimized.cif
