# Supplementary material for: Unusual Spin Exchanges Mediated by the Molecular Anion P2S64−: Theoretical Analyses of the Magnetic Ground States, Magnetic Anisotropy and Spin Exchanges of MPS3 (M = Mn, Fe, Co, Ni)
Source: Molecules. 2021 Mar 5;26(5):1410. doi: 10.3390/molecules26051410 (PMC7961718; doi:10.3390/molecules26051410)
Supplement: Supplementary file 1 [file molecules-26-01410-s001.zip › Supplementary/CoPS3_optimized.cif]

#======================================================================

# CRYSTAL DATA

#----------------------------------------------------------------------

data_VESTA_phase_1


_chemical_name_common                  'CoPS3_unit NCLASS=4 ATOM=Co,P,S,S     '
_cell_length_a                         5.89500
_cell_length_b                         10.19000
_cell_length_c                         6.60300
_cell_angle_alpha                      90
_cell_angle_beta                       107.18000
_cell_angle_gamma                      90
_space_group_name_H-M_alt              'P 1'
_space_group_IT_number                 1

loop_
_space_group_symop_operation_xyz
   'x, y, z'

loop_
   _atom_site_label
   _atom_site_occupancy
   _atom_site_fract_x
   _atom_site_fract_y
   _atom_site_fract_z
   _atom_site_adp_type
   _atom_site_B_iso_or_equiv
   _atom_site_type_symbol
   Co1        1.0     0.000011      0.328834      0.000008     Biso  1.000000 Co
   Co2        1.0    -0.000000      0.671166      0.999988     Biso  1.000000 Co
   Co3        1.0     0.500011      0.171166      0.000005     Biso  1.000000 Co
   Co4        1.0     0.499997      0.828833      0.999988     Biso  1.000000 Co
   P1         1.0     0.944415      1.000001      0.827257     Biso  1.000000 P
   P2         1.0     0.555580      0.500001      0.172746     Biso  1.000000 P
   P3         1.0     0.444423      0.499998      0.827258     Biso  1.000000 P
   P4         1.0     0.055575     -0.000002      0.172746     Biso  1.000000 P
   S1         1.0     0.743519     -0.000003      0.246601     Biso  1.000000 S
   S2         1.0     0.256481      1.000004      0.753413     Biso  1.000000 S
   S3         1.0     0.243520      0.500003      0.246600     Biso  1.000000 S
   S4         1.0     0.756488      0.499997      0.753407     Biso  1.000000 S
   S1         1.0     0.750056      0.167841      0.746446     Biso  1.000000 S
   S2         1.0     0.750057      0.832162      0.746429     Biso  1.000000 S
   S3         1.0     0.249937      0.832158      0.253550     Biso  1.000000 S
   S4         1.0     0.749941      0.332162      0.253567     Biso  1.000000 S
   S5         1.0     0.250063      0.332160      0.746446     Biso  1.000000 S
   S6         1.0     0.250055      0.667836      0.746431     Biso  1.000000 S
   S7         1.0     0.749935      0.667845      0.253550     Biso  1.000000 S
   S8         1.0     0.249938      0.167839      0.253563     Biso  1.000000 S
