# Supplementary material for: Unusual Spin Exchanges Mediated by the Molecular Anion P2S64−: Theoretical Analyses of the Magnetic Ground States, Magnetic Anisotropy and Spin Exchanges of MPS3 (M = Mn, Fe, Co, Ni)
Source: Molecules. 2021 Mar 5;26(5):1410. doi: 10.3390/molecules26051410 (PMC7961718; doi:10.3390/molecules26051410)
Supplement: Supplementary file 1 [file molecules-26-01410-s001.zip › Supplementary/FePS3_optimized.cif]

#======================================================================

# CRYSTAL DATA

#----------------------------------------------------------------------

data_VESTA_phase_1


_chemical_name_common                  'FePS3_unit NCLASS=4 ATOM=Fe,P,S,S     '
_cell_length_a                         5.94700
_cell_length_b                         10.30000
_cell_length_c                         6.72220
_cell_angle_alpha                      90
_cell_angle_beta                       107.16000
_cell_angle_gamma                      90
_space_group_name_H-M_alt              'P 1'
_space_group_IT_number                 1

loop_
_space_group_symop_operation_xyz
   'x, y, z'

loop_
   _atom_site_label
   _atom_site_occupancy
   _atom_site_fract_x
   _atom_site_fract_y
   _atom_site_fract_z
   _atom_site_adp_type
   _atom_site_B_iso_or_equiv
   _atom_site_type_symbol
   Fe1        1.0     1.000076      0.328404      0.000006     Biso  1.000000 Fe
   Fe2        1.0     0.000115      0.671595      0.999996     Biso  1.000000 Fe
   Fe3        1.0     0.500102      0.171596      1.000002     Biso  1.000000 Fe
   Fe4        1.0     0.500066      0.828403      0.000008     Biso  1.000000 Fe
   P1         1.0     0.945307      0.999986      0.829114     Biso  1.000000 P
   P2         1.0     0.554681      0.500015      0.170887     Biso  1.000000 P
   P3         1.0     0.445318      0.499984      0.829130     Biso  1.000000 P
   P4         1.0     0.054670      0.000014      0.170868     Biso  1.000000 P
   S1         1.0     0.748239      0.000009      0.246882     Biso  1.000000 S
   S2         1.0     0.251713      0.999990      0.753074     Biso  1.000000 S
   S3         1.0     0.248233      0.500011      0.246871     Biso  1.000000 S
   S4         1.0     0.751705      0.499990      0.753062     Biso  1.000000 S
   S1         1.0     0.751982      0.165821      0.747949     Biso  1.000000 S
   S2         1.0     0.751970      0.834172      0.747955     Biso  1.000000 S
   S3         1.0     0.247959      0.834174      0.252084     Biso  1.000000 S
   S4         1.0     0.747963      0.334173      0.252078     Biso  1.000000 S
   S5         1.0     0.251975      0.334173      0.747953     Biso  1.000000 S
   S6         1.0     0.251988      0.665818      0.747941     Biso  1.000000 S
   S7         1.0     0.747972      0.665836      0.252069     Biso  1.000000 S
   S8         1.0     0.247967      0.165835      0.252072     Biso  1.000000 S
