# Supplementary material for: Unusual Spin Exchanges Mediated by the Molecular Anion P2S64−: Theoretical Analyses of the Magnetic Ground States, Magnetic Anisotropy and Spin Exchanges of MPS3 (M = Mn, Fe, Co, Ni)
Source: Molecules. 2021 Mar 5;26(5):1410. doi: 10.3390/molecules26051410 (PMC7961718; doi:10.3390/molecules26051410)
Supplement: Supplementary file 1 [file molecules-26-01410-s001.zip › Supplementary/MnPS3_optimized.cif]

#======================================================================

# CRYSTAL DATA

#----------------------------------------------------------------------

data_VESTA_phase_1


_chemical_name_common                  'MnPS3_unit_R NCLASS=4 ATOM=Mn,P,S,S   '
_cell_length_a                         6.07700
_cell_length_b                         10.57400
_cell_length_c                         6.79600
_cell_angle_alpha                      90
_cell_angle_beta                       107.35000
_cell_angle_gamma                      90
_symmetry__space_group_name_H-M             'P 1'
_symmetry_space_group_IT_number                 1

loop_
_space_group_symop_operation_xyz
   'x, y, z'

loop_
   _atom_site_label
   _atom_site_occupancy
   _atom_site_fract_x
   _atom_site_fract_y
   _atom_site_fract_z
   _atom_site_adp_type
   _atom_site_B_iso_or_equiv
   _atom_site_type_symbol
   Mn1        1.0     1.000000      0.332604      1.000000     Biso  1.000000 Mn
   Mn2        1.0     0.000000      0.667396      0.000000     Biso  1.000000 Mn
   Mn3        1.0     0.500000      0.167396      1.000000     Biso  1.000000 Mn
   Mn4        1.0     0.500000      0.832604      1.000000     Biso  1.000000 Mn
   P1         1.0     0.943504      0.000000      0.829839     Biso  1.000000 P
   P2         1.0     0.556496      0.500000      0.170161     Biso  1.000000 P
   P3         1.0     0.443504      0.500000      0.829839     Biso  1.000000 P
   P4         1.0     0.056496      1.000000      0.170161     Biso  1.000000 P
   S1         1.0     0.759579      0.000000      0.251152     Biso  1.000000 S
   S2         1.0     0.240421      0.000000      0.748848     Biso  1.000000 S
   S3         1.0     0.259579      0.500000      0.251152     Biso  1.000000 S
   S4         1.0     0.740421      0.500000      0.748848     Biso  1.000000 S
   S1         1.0     0.754879      0.161201      0.746496     Biso  1.000000 S
   S2         1.0     0.754879      0.838799      0.746496     Biso  1.000000 S
   S3         1.0     0.245121      0.838799      0.253504     Biso  1.000000 S
   S4         1.0     0.745121      0.338799      0.253504     Biso  1.000000 S
   S5         1.0     0.254879      0.338799      0.746496     Biso  1.000000 S
   S6         1.0     0.254879      0.661201      0.746496     Biso  1.000000 S
   S7         1.0     0.745121      0.661201      0.253504     Biso  1.000000 S
   S8         1.0     0.245121      0.161201      0.253504     Biso  1.000000 S
