# Supplementary material for: Unusual Spin Exchanges Mediated by the Molecular Anion P2S64−: Theoretical Analyses of the Magnetic Ground States, Magnetic Anisotropy and Spin Exchanges of MPS3 (M = Mn, Fe, Co, Ni)
Source: Molecules. 2021 Mar 5;26(5):1410. doi: 10.3390/molecules26051410 (PMC7961718; doi:10.3390/molecules26051410)
Supplement: Supplementary file 1 [file molecules-26-01410-s001.zip › Supplementary/NiPS3_optimized.cif]

#======================================================================

# CRYSTAL DATA

#----------------------------------------------------------------------

data_VESTA_phase_1


_chemical_name_common                  'NiPS3_unit NCLASS=4 ATOM=Ni,P,S,S     '
_cell_length_a                         5.81100
_cell_length_b                         10.06400
_cell_length_c                         6.60300
_cell_angle_alpha                      90
_cell_angle_beta                       106.97700
_cell_angle_gamma                      90
_space_group_name_H-M_alt              'P 1'
_space_group_IT_number                 1

loop_
_space_group_symop_operation_xyz
   'x, y, z'

loop_
   _atom_site_label
   _atom_site_occupancy
   _atom_site_fract_x
   _atom_site_fract_y
   _atom_site_fract_z
   _atom_site_adp_type
   _atom_site_B_iso_or_equiv
   _atom_site_type_symbol
   Ni1        1.0     1.000000      0.333155      1.000000     Biso  1.000000 Ni
   Ni2        1.0     1.000000      0.666845      1.000000     Biso  1.000000 Ni
   Ni3        1.0     0.500000      0.166845      0.000000     Biso  1.000000 Ni
   Ni4        1.0     0.500000      0.833155      0.000000     Biso  1.000000 Ni
   P1         1.0     0.941742      1.000000      0.828480     Biso  1.000000 P
   P2         1.0     0.558259      0.500000      0.171520     Biso  1.000000 P
   P3         1.0     0.441741      0.500000      0.828480     Biso  1.000000 P
   P4         1.0     0.058258      1.000000      0.171520     Biso  1.000000 P
   S1         1.0     0.739658      1.000000      0.244827     Biso  1.000000 S
   S2         1.0     0.260342      1.000000      0.755173     Biso  1.000000 S
   S3         1.0     0.239658      0.500001      0.244827     Biso  1.000000 S
   S4         1.0     0.760342      0.500001      0.755173     Biso  1.000000 S
   S1         1.0     0.746815      0.171379      0.755440     Biso  1.000000 S
   S2         1.0     0.746815      0.828621      0.755440     Biso  1.000000 S
   S3         1.0     0.253185      0.828621      0.244560     Biso  1.000000 S
   S4         1.0     0.753185      0.328621      0.244560     Biso  1.000000 S
   S5         1.0     0.246815      0.328621      0.755439     Biso  1.000000 S
   S6         1.0     0.246814      0.671379      0.755440     Biso  1.000000 S
   S7         1.0     0.753186      0.671379      0.244560     Biso  1.000000 S
   S8         1.0     0.253185      0.171379      0.244561     Biso  1.000000 S
